# Supplementary material for: Preparation of Copper Surface for the Synthesis of Single-Layer Graphene
Source: Nanomaterials (Basel). 2021 Apr 22;11(5):1071. doi: 10.3390/nano11051071 (PMC8143535; doi:10.3390/nano11051071)
Supplement: Supplementary file 1 [file nanomaterials-11-01071-s001.zip]

Archive with 1 entries (1 files):
- nanomaterials-1171482-supplementary.pdf
